# Supplementary material for: Changes in Sleep Problems in Patients Who Underwent Surgical Treatment for Degenerative Spinal Disease with a Concurrent Sleep Disorder: A Nationwide Cohort Study in 3183 Patients during a Two-Year Perioperative Period
Source: J Clin Med. 2022 Dec 14;11(24):7402. doi: 10.3390/jcm11247402 (PMC9782124; doi:10.3390/jcm11247402)
Supplement: Supplementary file 1 [file jcm-11-07402-s001.zip]

Archive with 1 entries (1 files):
- jcm-2014988-supplementary.pdf
